# Supplementary material for: Climate and food diversity as drivers of mammal diversity in Inner Mongolia
Source: Ecol Evol. 2019 Jan 16;9(4):2142–8. doi: 10.1002/ece3.4908 (PMC6392351; doi:10.1002/ece3.4908)
Supplement: Supplementary file 1 [file ECE3-9-2142-s001.xls]

## Sheet: Table A1
Appendix S1. Species list of the three different feeding groups.
Species name	feeding group
Marmota_himalayana	herbivore
Spermophilus_dauricus	herbivore
Tamias_sibiricus	herbivore
Tscherskia_triton	herbivore
Allocricetulus_curtatus	herbivore
Microtus_mongolicus	herbivore
Erinaceus_amurensis	herbivore
Hemiechinus_auritus	herbivore
Mesechinus_dauuricus	herbivore
Crocidura_lasiura	herbivore
Nyctereutes_procyonoides	herbivore
Ursus_arctos	herbivore
Martes_foina	herbivore
Martes_zibellina	herbivore
Mustela_erminea	herbivore
Mustela_amurensis	herbivore
Mustela_sibirica	herbivore
Meles_leucurus	herbivore
Arctonyx_collaris	herbivore
Prionailurus_bengalensis	herbivore
Sus_scrofa	herbivore
Marmota_sibirica	herbivore
Sciurotamias_davidianus	herbivore
Cardiocranius_paradoxus	herbivore
Myospalax_fontanieri	herbivore
Myospalax_aspalax	herbivore
Phodopus_campbelli	herbivore
Meriones_tamariscinus	herbivore
Meriones_unguiculatus	herbivore
Rhombomys_opimus	herbivore
Alticola_semicanus	herbivore
Ellobius_tancrei	herbivore
Eolagurus_przewalskii	herbivore
Lasiopodomys_brandtii	herbivore
Lasiopodomys_mandarinus	herbivore
Microtus_fortis	herbivore
Microtus_gregalis	herbivore
Microtus_limnophilus	herbivore
Microtus_maximowiczii	herbivore
Myodes_rufocanus	herbivore
Myodes_rutilus	herbivore
Myodes_shanseius	herbivore
Myopus_schisticolor	herbivore
Ondatra_zibethicus	herbivore
Apodemus_agrarius	herbivore
Ochotona_argentata	herbivore
Ochotona_cansus	herbivore
Ochotona_daurica	herbivore
Ochotona_hyperborea	herbivore
Ochotona_pallasi	herbivore
Lepus_tolai	herbivore
Lepus_mandschuricus	herbivore
Lepus_timidus	herbivore
Lepus_tibetanus	herbivore
Equus_hemionus	herbivore
Camelus_ferus	herbivore
Moschus_chrysogaster	herbivore
Moschus_moschiferus	herbivore
Cervus_elaphus	herbivore
Cervus_nippon	herbivore
Alces_americanus	herbivore
Capreolus_pygargus	herbivore
Rangifer_tarandus	herbivore
Gazella_yarkandensis	herbivore
Procapra_gutturosa	herbivore
Procapra_przewalskii	herbivore
Naemorhedus_griseus	herbivore
Capra_sibirica	herbivore
Pseudois_nayaur	herbivore
Ovis_ammon	herbivore
Vulpes_vulpes	herbivore
Cuon_alpinus	herbivore
Ursus_thibetanus	herbivore
Martes_flavigula	herbivore
Mustela_eversmanii	herbivore
Lutra_lutra	herbivore
Felis_chaus	herbivore
Panthera_pardus	herbivore
Spermophilus_pallidicauda	herbivore
Euchoreuteus_naso	herbivore
Scaptochirus_moschatus	herbivore
Sorex_caecutiens	herbivore
Crocidura_gmelini	herbivore
Pteromys_volans	herbivore
Sciurus_vulgaris	herbivore
Spermophilus_alachanicus	herbivore
Spermophilus_undulatus	herbivore
Allactaga_sibirica	herbivore
Allactaga_bullata	herbivore
Pygeretmus_pumilio	herbivore
Salpingotus_crassicauda	herbivore
Salpingotus_kozlovi	herbivore
Dipus_sagitta	herbivore
Stylodipus_andrewsi	herbivore
Myospalax_psilurus	herbivore
Cricetulus_barabensis	herbivore
Cricetulus_migratorius	herbivore
Cricetulus_longicaudatus	herbivore
Phodopus_roborovskii	herbivore
Meriones_meridianus	herbivore
Brachiones_przewalskii	herbivore
Micromys_minutus	herbivore
Apodemus_peninsulae	herbivore
Rattus_norvegicus	herbivore
Niviventer_confuianus	herbivore
Mus_musculus	herbivore
Crocidura_sibirica	herbivore
Tadarida_latouchi	insectivore
Eptesicus_nilssonii	insectivore
Eptesicus_serotinus	insectivore
Nyctalus_aviator	insectivore
Nyctalus_noctula	insectivore
Pipistrellus_abramus	insectivore
Barbastella_leucomelas	insectivore
Plecotus_auritus	insectivore
Plecotus_austriacus	insectivore
Hypsugo_alaschanicus	insectivore
Vespertilio_murinus	insectivore
Vespertilio_sinensis	insectivore
Myotis_blythii	insectivore
Myotis_brandtii	insectivore
Myotis_dasycneme	insectivore
Myotis_daubentoni	insectivore
Myotis_davidii	insectivore
Myotis_frater	insectivore
Myotis_ikonnikovi	insectivore
Myotis_pilosus	insectivore
Murina_leucogaster	insectivore
Mogera_robusta	insectivore
Sorex_gracillimus	insectivore
Sorex_unguiculatus	insectivore
Sorex_daphaenodon	insectivore
Mesechinus_miodon	insectivore
Vulpes_corsac	insectivore
Mustela_altaica	insectivore
Mustela_nivalis	insectivore
Felis_silvestris	insectivore
Lynx_lynx	insectivore
Marmota_himalayana	insectivore
Spermophilus_dauricus	insectivore
Tamias_sibiricus	insectivore
Tscherskia_triton	insectivore
Allocricetulus_curtatus	insectivore
Microtus_mongolicus	insectivore
Erinaceus_amurensis	insectivore
Hemiechinus_auritus	insectivore
Mesechinus_dauuricus	insectivore
Crocidura_lasiura	insectivore
Nyctereutes_procyonoides	insectivore
Ursus_arctos	insectivore
Martes_foina	insectivore
Martes_zibellina	insectivore
Mustela_erminea	insectivore
Mustela_amurensis	insectivore
Mustela_sibirica	insectivore
Meles_leucurus	insectivore
Arctonyx_collaris	insectivore
Prionailurus_bengalensis	insectivore
Sus_scrofa	insectivore
Spermophilus_pallidicauda	insectivore
Euchoreuteus_naso	insectivore
Scaptochirus_moschatus	insectivore
Sorex_caecutiens	insectivore
Crocidura_gmelini	insectivore
Pteromys_volans	insectivore
Sciurus_vulgaris	insectivore
Spermophilus_alachanicus	insectivore
Spermophilus_undulatus	insectivore
Allactaga_sibirica	insectivore
Allactaga_bullata	insectivore
Pygeretmus_pumilio	insectivore
Salpingotus_crassicauda	insectivore
Salpingotus_kozlovi	insectivore
Dipus_sagitta	insectivore
Stylodipus_andrewsi	insectivore
Myospalax_psilurus	insectivore
Cricetulus_barabensis	insectivore
Cricetulus_migratorius	insectivore
Cricetulus_longicaudatus	insectivore
Phodopus_roborovskii	insectivore
Meriones_meridianus	insectivore
Brachiones_przewalskii	insectivore
Micromys_minutus	insectivore
Apodemus_peninsulae	insectivore
Rattus_norvegicus	insectivore
Niviventer_confuianus	insectivore
Mus_musculus	insectivore
Crocidura_sibirica	insectivore
Canis_lupus	carnivore
Gulo_gulo	carnivore
Vormela_peregusna	carnivore
Felis_bieti	carnivore
Felis_manul	carnivore
Panthera_uncia	carnivore
Mesechinus_miodon	carnivore
Vulpes_corsac	carnivore
Mustela_altaica	carnivore
Mustela_nivalis	carnivore
Felis_silvestris	carnivore
Lynx_lynx	carnivore
Marmota_himalayana	carnivore
Spermophilus_dauricus	carnivore
Tamias_sibiricus	carnivore
Tscherskia_triton	carnivore
Allocricetulus_curtatus	carnivore
Microtus_mongolicus	carnivore
Erinaceus_amurensis	carnivore
Hemiechinus_auritus	carnivore
Mesechinus_dauuricus	carnivore
Crocidura_lasiura	carnivore
Nyctereutes_procyonoides	carnivore
Ursus_arctos	carnivore
Martes_foina	carnivore
Martes_zibellina	carnivore
Mustela_erminea	carnivore
Mustela_amurensis	carnivore
Mustela_sibirica	carnivore
Meles_leucurus	carnivore
Arctonyx_collaris	carnivore
Prionailurus_bengalensis	carnivore
Sus_scrofa	carnivore
Vulpes_vulpes	carnivore
Cuon_alpinus	carnivore
Ursus_thibetanus	carnivore
Martes_flavigula	carnivore
Mustela_eversmanii	carnivore
Lutra_lutra	carnivore
Felis_chaus	carnivore
Panthera_pardus	carnivore
